# Supplementary material for: A Single Aspergillus fumigatus Gene Enables Ergothioneine Biosynthesis and Secretion by Saccharomyces cerevisiae
Source: Int J Mol Sci. 2022 Sep 16;23(18):10832. doi: 10.3390/ijms231810832 (PMC9502471; doi:10.3390/ijms231810832)
Supplement: Supplementary file 1 [file ijms-23-10832-s001.zip › Supplementary Table S1.xlsx]

## Sheet: Sheet1
Supplementary Table 1. Recombinant production of ergothioneine (2018-2022).
Production Species			Genes Required			Yield		Secreted		Gene/Protein		EGT Detection		Other comments			Reference
										Expression Confirmed
Escherichia coli			Trichoderma reesei			4.34 g/L at 143 h fermentn.		Yes.		By SDS-PAGE only.		HPLC		Fed-batch fermentation.			Chen et al. [33]
			tregt1 & tregt2									ZORBAX NH2 column
			Low level EGT by tregt1 alone.									A254 nm & LC-MS
			Neurospora crassa egt-1 & egt-2
			also used.
Saccharomyces cerevisiae			NcEgt-1 and Cp Egt-2			106.2 mg/L;		24% EGT secreted.		No		RP-HPLC A254 nm		Requires high His-producing mutants.			Van der Hoek et al. [38]
			plus, TRAR + MET14 + Δspe2			14.95 mg/L/h in 169 h		76% intracellular.						Spermidine and pantothenate media
						fed-batch fermentation.								additives. Altered N regulation and TPO4
														deletion also aided EGT production.
Corynebacterium glutamicum			S. pombe egt-1 and -2			264.4 mg/L EGT		Possibly.		No		RP-HPLC A254 nm		Highly engineered strain.			Kim et al. [34]
						Fed-batch, 36 h.		(Strain ET 11).						S uptake, Cys and pentose pathways
														modified.
Saccharomyces cerevisiae			Grifola fondosa egt-1 and -2			11.08 mg/L.		No.		No		A254nm and LC-MS/MS		Intracellular EGT only, in YPD.			Yu et al. [37]
			Possibly egt-1 only?			20.16 mg/L EGT, when 1%								Glycerol addition led to extracellular
						(v/v) glycerol present.								EGT presence.
						168 h.								C, H or M addtion did not impact EGT levels.
Escherichia coli			M. smegmatis egtDE and			657 mg/L		Yes.		Selected biosynthetic		LC-MS/MS		E. coli ΔmetJ background.			Kamide et al. [32]
			Methylobacterium brachiatum or			in Fed-batch culture @				protein presence				Cys over-production strain.
			pseudosasicola egtB			192 h.				detected.
Saccharomyces cerevisiae			> or = 2 genes. NcEgt-1 and Cp Egt-2			60 mg/L @ 100 ml (Batch)		5-30% secretion.		No		A254 nm and LC-MS		Putative EGT transporters			van der Hoek et al. [29]
			Multiple bacterial and fungal			Up to 600 mg/L @		Mainly intracellular						and selected systems engineering
			gene combinations tested			500 ml scale (Fed-batch)								did not improve yield.
Escherichia coli			5 M. smegmatis egt genes			1.3 g/L in Fed-batch		93% secreted @		No		Monobromobimane		E. coli ΔmetJ background			Tanaka et al. [28]
			ABCDE (plasmid-encoded and					216 h Fed-batch				derivatization and		Cys over-production strain
			subject to IPTG induction.)									LC-MS/MS		5 mM L-His supplementation.
Aspergillus oryzae			N. crassa egt-1 and egt-2			231 mg/kg media		Unclear. Solid-state		No		LC-ESI-MS		EGT prodn in A. oryzae: 11.5 mg/kg			Takusagawa et al. [31]
								media extraction.						media. Ncegt-1 addition increased EGT
														yield to 124.5 mg/kg media.
Methylobacterium acquaticum			M. acquaticum egtBD gene			105 µg/5 ml culture		No.		No		RP-HPLC A254 nm		Histidine ammmonia lyase gene			Fujitani et al. [27]
			copy number increased (2x).											hutH deleted in EGT overexpression
														strain. Media optimisation also
														improved yield.
Escherichia coli			4 M. smegmatis egt genes			24 mg/L		Yes.		Multiple biosynthetic		LC-ESI-MS		Multi-plasmid approach required.			Osawa et al. [30]
			BCDE ( on 3 plasmids)							protein presence				Thiosulphate addition required
			IPTG induction required.							detected.				for optimal EGT production.
